# Supplementary material for: The regulatory role and mechanism of lncTUG1 on cartilage apoptosis and inflammation in osteoarthritis
Source: Arthritis Res Ther. 2023 Jun 20;25:106. doi: 10.1186/s13075-023-03087-7 (PMC10280904; doi:10.1186/s13075-023-03087-7)
Supplement: Supplementary file 1 — Additional file 1. [file 13075_2023_3087_MOESM1_ESM.zip]

Archive with 1 entries (1 files):
- Western blotting raw data.ppt
